# Supplementary material for: Antibody Screening and Binding Prediction Analysis Targeting Stx2
Source: Antibodies (Basel). 2026 Jan 27;15(1):11. doi: 10.3390/antib15010011 (PMC12921925; doi:10.3390/antib15010011)
Supplement: Supplementary file 1 [file antibodies-15-00011-s001.zip]

Archive with 1 entries (1 files):
- antibodies-4038333-supplementary.pdf
